# Supplementary material for: The Small Heat Shock Protein, HSPB1, Interacts with and Modulates the Physical Structure of Membranes
Source: Int J Mol Sci. 2022 Jun 30;23(13):7317. doi: 10.3390/ijms23137317 (PMC9266964; doi:10.3390/ijms23137317)
Supplement: Supplementary file 1 [file ijms-23-07317-s001.zip]

Archive with 1 entries (1 files):
- ijms-1772002-supplementary.pdf
